# Supplementary material for: Multielemental Profile for Seminal Plasma Through Inductively Coupled Plasma–Tandem Mass Spectrometry and Its Relationship with Seminal Parameters, Spermatic Biomarkers, and Oxidative Stress
Source: Antioxidants (Basel). 2025 Sep 15;14(9):1118. doi: 10.3390/antiox14091118 (PMC12466358; doi:10.3390/antiox14091118)
Supplement: Supplementary file 1 [file antioxidants-14-01118-s001.zip]

Archive with 1 entries (1 files):
- antioxidants-3824014-supplementary.pdf
